# Supplementary material for: Low-Cost, Open-Source, High-Precision Pressure Controller for Multi-Channel Microfluidics
Source: Biosensors (Basel). 2025 Mar 2;15(3):154. doi: 10.3390/bios15030154 (PMC11940448; doi:10.3390/bios15030154)
Supplement: Supplementary file 1 [file biosensors-15-00154-s001.zip]

Archive with 1 entries (1 files):
- biosensors-3481491-supplementary.pdf
